# Supplementary material for: Knowledge and Clinical Approaches to Temporomandibular Disorders in Primary Healthcare: A Cross-Sectional Comparative Study of Physicians and Dentists in Croatia
Source: Clin Pract. 2026 Mar 31;16(4):70. doi: 10.3390/clinpract16040070 (PMC13114973; doi:10.3390/clinpract16040070)
Supplement: Supplementary file 1 [file clinpract-16-00070-s001.zip]

Archive with 2 entries (2 files):
- TMD_Questionnaire.pdf
- CHERRIES Checklist_TMD.pdf
